# Supplementary material for: Variations of wheat (Triticum aestivum L.) chromosomes caused by the 5A chromosomes with complex cytological structure
Source: Front Plant Sci. 2022 Aug 29;13:992934. doi: 10.3389/fpls.2022.992934 (PMC9465395; doi:10.3389/fpls.2022.992934)
Supplement: Supplementary file 8 [file Table_1.XLSX]

## Sheet: Sheet1
SUPPLEMENTARY TABLE 1 Type of recombinant 5A chromosomes in the F2 generations derived from the F1 categories I -VII
F1 category	Type of recombinant 5A chromosome	Recombination interval
I	Rec1-1; Rec1-2	S18-cen-L713
	Rec1-3; Rec1-4	L713-L18
	DRec1-1; DRec1-2	S18-cen-L713 and L713-L18
II	Rec2-1; Rec2-2	S18-cen-L713
	Rec2-3; Rec2-4	L713-L18
	DRec2-1; DRec2-2	S18-cen-L713 and L713-L18
III	Rec3-1; Rec3-2	L713-L18
	Rec3-3; Rec3-4	L535-L713
	DRec3-1; DRec3-2	L535-L713 and L713-L18
IV	Rec4-1; Rec4-2	L119-L535
V	Rec5-1; Rec5-2	S119-cen-L119
	Rec5-3; Rec5-4	L119-L535
	DRec5-1; DRec5-2	S119-cen-L119 and L119-L535
VI	Rec6-1; Rec6-2	S119-S18
	Rec6-3; Rec6-4	S18-cen-L119
	Rec6-5; Rec6-6	L119-L535
	Rec6-7; Rec6-8	L535-L713
	Rec6-9; Rec6-10	L713-L18
	DRec6-1;DRec6-2	S119-S18 and S18-cen-L119
	DRec6-3; DRec6-6	S119-S18 and L535-L713
	DRec6-4; DRec6-5	S18-cen-L119 and L535-L713
	DRec6-7; DRec6-9	S119-S18 and L119-L535
	DRec6-8; DRec6-16	S18-cen-L119 and L119-L535
	DRec6-10; DRec6-11	L119-L535 and L535-L713
	DRec6-12; DRec6-17	S119-S18 and L713-L18
	DRec6-13; DRec6-14	S18-cen-L119 and L713-L18
	DRec6-15; DRec6-18	L535-L713 and L713-L18
	TRec6-1; TRec6-2	S119-S18, S18-cen-L119 and L535-L713
	TRec6-3; TRec6-4	S119-S18, L119-L535 and L535-L713
	TRec6-5; TRec6-6	S18-cen-L119, L535-L713 and L713-L18
	TRec6-7	S119-S18, L535-L713 and L713-L18
	TRec6-8; TRec6-9	S18-cen-L119, L119-L535 and L535-L713
	TRec6-10	S119-S18, S18-cen-L119 and L713-L18
	TRec6-11	S119-S18, S18-cen-L119 and L119-L535
	TRec6-12	S119-S18, L119-L535 and L713-L18
VII	Rec7-1; Rec7-2	S119-cen-L119
	Rec7-3; Rec7-4	L119-L535
	Rec7-5; Rec7-6	L535-L713
	Rec7-7; Rec7-8	L713-L18
	DRec7-1; DRec7-2	S119-cen-L119 and L535-L713
	DRec7-3; DRec7-4	S119-cen-L119 and L119-L535
	DRec7-5; DRec7-6	L119-L535 and L535-L713
	DRec7-7; DRec7-9	L535-L713 and L713-L18
	DRec7-8; DRec7-10	S119-cen-L119 and L713-L18
	TRec7-1; TRec7-2	S119-cen-L119, L119-L535 and L535-L713
	TRec7-3; TRec7-4	S119-cen-L119, L535-L713 and L713-L18
